# Supplementary material for: Antimicrobial Stewardship Practices of Community Pharmacists in United Arab Emirates
Source: Antibiotics (Basel). 2023 Jul 27;12(8):1238. doi: 10.3390/antibiotics12081238 (PMC10451195; doi:10.3390/antibiotics12081238)
Supplement: Supplementary file 1 [file antibiotics-12-01238-s001.zip]

Archive with 1 entries (1 files):
- antibiotics-2483902-supplementary.xlsx
