# Supplementary material for: Antimicrobial Stewardship Practices of Community Pharmacists in United Arab Emirates
Source: Antibiotics (Basel). 2023 Jul 27;12(8):1238. doi: 10.3390/antibiotics12081238 (PMC10451195; doi:10.3390/antibiotics12081238)
Supplement: Supplementary file 1 [file antibiotics-12-01238-s001.zip › antibiotics-2483902-supplementary.xlsx]

## Sheet: Sheet1
Facility Checklist for Core Elements of Outpatient Antibiotic Stewardship									yes=1	no=2
																	PHTeam1	PHTeam2	PHTeam3	PHTeam4	PHTeam5	PHTeam6	PHTeam7	PHTeam8	PHTeam9	PHTeam10	PHTeam11	PHTeam12	PHTeam13	PHTeam14	PHTeam15	PHTeam16	PHTeam17	PHTeam18	PHTeam19	PHTeam20	PHTeam21	PHTeam22	PHTeam23	PHTeam24	PHTeam25	PHTeam26	PHTeam27	PHTeam28	PHTeam29	PHTeam30	PHTeam31	PHTeam32	PHTeam33
1-commitment
Can your facility demonstrate dedication to and accountability for optimizing antibiotic prescribing and patient safety related to antibiotics?																	1	2	1	1	1	1	1	1	1	1	1	1	1	1	1	1	1	1	1	1	1	1	1	1	1	1	1	1	1	1	1	1	1
· Post special forms and posters to provide information on the use of antimicrobials																	2	2	1	2	2	2	1	2	2	2	1	2	2	1	2	2	2	2	1	2	2	1	2	2	1	2	2	2	2	1	2	2	1
· Assign a qualified pharmacist as team leader to manage antimicrobial stewardship activities in a facility.																	2	2	2	2	1	2	2	2	2	1	2	2	2	2	2	1	2	2	1	1	1	2	2	2	2	2	1	2	2	1	1	2	2
· The facility provides specific job descriptions and appropriate periodic evaluation of the pharmacist's antimicrobial stewardship responsibilities																	2	2	2	2	2	2	2	2	2	2	2	2	2	2	2	2	2	2	2	2	2	2	2	2	2	2	2	2	2	2	2	2	2
· The pharmacy team consistently communicates messages to the public about appropriate antimicrobial use.																	1	2	1	1	2	1	1	1	1	1	1	1	2	1	1	1	1	2	1	1	1	1	1	2	1	1	1	1	2	1	1	1	1
· Facilitate collaboration with prescribing physicians and other health care professionals to improve antimicrobial use.																	2	2	2	2	2	2	2	1	2	1	1	2	2	2	2	2	1	1	2	2	1	1	2	2	2	2	2	1	1	2	2	2	2
· A member of the pharmacy team completes specialized courses and is successfully certified in infectious disease and antimicrobial stewardship.																	1	2	2	2	2	2	2	2	2	2	1	2	1	2	2	2	1	1	2	2	2	1	2	1	2	2	2	1	1	2	2	2	2
2- action
Has your facility implemented at least one policy or practice to improve antibiotic prescribing?																	1	2	1	1	1	1	1	1	1	1	1	1	1	1	1	1	1	1	1	1	1	1	1	1	1	1	1	1	1	1	1	1	2
· Ensure healthcare providers include duration of selected antimicrobials in the healthcare system used to allow proper and complete review of selected antimicrobials (i.e., agents, doses, frequency, duration).																	1	2	1	1	1	2	1	1	1	1	2	2	2	1	2	2	1	2	1	1	2	2	1	2	1	1	1	2	2	2	1	1	2
· Ensure healthcare providers fully complete prescription elements, especially weighting for pediatric prescriptions, to allow for verification of doses.																	2	2	1	1	1	2	1	1	1	2	1	2	2	1	2	1	2	1	1	2	2	1	2	1	1	2	2	1	2	2	1	2	2
· Offer appropriate alternatives, especially if treatment is not evidence-based																	2	2	2	2	2	2	1	1	1	2	2	2	2	2	2	2	2	2	2	2	2	2	2	2	2	2	2	2	2	2	2	2	2
· Notify the healthcare provider if the antibiotic selected appears to be redundant in terms of coverage of the spectrum of activity.																	2	2	2	1	1	2	2	1	2	2	2	2	2	2	2	2	2	2	1	2	2	2	2	2	1	2	2	2	2	2	2	2	2
· Review of correct dose to optimize antimicrobial dosing.																	2	2	1	1	1	2	2	1	1	2	2	1	2	2	2	1	2	2	2	2	2	1	2	2	2	2	2	2	1	2	2	2	2
· Review of correct treatment duration to avoid overprescribing.																	1	2	1	1	1	2	2	1	1	2	2	1	2	2	2	2	2	2	2	2	2	2	2	2	2	2	2	2	1	2	2	1	2
· Review of antimicrobial medication re-prescribing (refills) based on indications.																	2	2	2	1	1	2	1	1	1	2	2	2	1	2	2	2	2	2	1	2	2	2	2	2	1	2	2	2	2	1	2	2	2
· Patients found to be allergic to penicillin without prior testing or with a history of allergy inconsistent with a true allergy were referred for further evaluation and confirmation.																	2	2	1	1	1	2	2	2	2	2	2	2	1	2	2	2	2	2	1	1	2	2	2	2	1	1	2	2	2	1	2	2	2
· Appropriately assess patients' signs and symptoms, taking into account over-the-counter medications (OTC), to improve patient management																	2	2	1	1	2	1	2	1	1	2	1	1	1	2	1	1	2	1	1	2	1	1	2	1	1	2	2	1	1	1	2	2	2
· Improve pharmacists' ability to address the benefits and harms of antibiotic treatment through communication skills training																	2	2	1	2	1	2	2	2	2	1	2	1	1	2	2	2	1	2	2	2	2	2	1	2	2	2	1	2	1	1	2	2	2
· Appropriately assess the patient's condition when treating self-limiting diseases																	2	2	2	1	1	2	2	1	1	2	1	2	1	1	2	2	2	1	2	2	2	2	2	1	2	2	2	1	2	1	1	2	2
· Assist the clinician in managing patient expectations for antibiotics																	2	2	2	1	2	2	2	1	2	2	2	2	1	2	2	2	1	2	2	2	2	2	1	2	2	2	2	2	2	1	2	2	2
· The callback script is effectively used to clarify and recommend the selected antimicrobial, dose, frequency, duration, de-escalation, discontinuation, etc.																	2	2	2	2	1	2	2	2	2	2	1	2	1	2	2	2	2	1	2	1	2	2	2	1	2	1	2	1	2	1	2	2	2
· Call and clarify prescriptions when there are discrepancies with diagnosis or ICD-10 and standards.																	2	2	1	1	1	2	1	1	2	2	2	1	1	2	2	1	1	2	1	2	2	1	1	2	1	2	2	2	1	1	2	2	2
· Provide patients printed instructions with recommendations for OTC medications that might help improve their symptoms																	2	2	2	2	2	2	2	2	2	2	2	2	2	2	2	2	2	2	2	2	2	2	2	2	2	2	2	2	2	2	2	2	2
· Use a standard approach of recommendations to help patients when OTC medications are a valid option to control their symptoms.																	2	2	2	2	1	2	2	1	2	2	1	2	2	2	2	2	1	2	2	2	2	2	1	2	2	2	2	1	2	2	2	2	2
· Consult with patients to determine their needs and agree on a set of recommendations to relieve their symptoms.																	2	2	2	2	2	2	2	1	1	2	1	2	1	2	2	2	1	1	2	2	2	2	1	1	2	2	2	1	2	1	2	2	2
· Provide instructions on when to contact the healthcare provider if complications or side effects occur or the medication is not working for the patient.																	2	2	1	2	2	2	2	1	1	2	2	2	2	2	2	1	1	1	2	2	2	1	1	1	2	2	2	2	2	2	2	2	2
· Provide immunizations for the patient based on those available at the pharmacy.																	2	2	1	1	1	2	2	2	2	2	2	2	2	2	2	2	2	2	1	2	2	2	2	2	1	2	2	2	2	2	2	2	2
· Review the patient's immunization status and discuss recommended immunizations, including influenza vaccination during flu season.																	2	2	1	2	1	2	2	2	2	1	2	2	2	2	2	2	2	2	2	2	2	2	2	2	2	2	1	2	2	2	2	2	2
3- tracking and reporting
Does your facility monitor at least one aspect of antibiotic prescribing?																	1	2	1	1	1	2	1	1	2	1	2	2	1	2	2	2	1	1	1	2	1	1	2	1	1	2	1	1	1	1	1	1	2
· Track and report improvements in specific patients based on facility policies and regulations																	1	2	2	2	2	2	1	2	2	2	2	2	2	2	2	2	2	1	2	2	2	2	2	1	2	2	2	1	2	2	2	1	2
· Regularly monitor antibiotic prescribing and provide feedback to clinicians on their antimicrobial prescribing practices.																	2	2	1	2	2	2	2	2	2	1	2	2	2	2	2	2	2	2	1	2	2	2	2	2	2	2	1	2	2	2	1	2	2
· Tracking and monitoring antibiotic use for respiratory infections, as these are the most commonly used antibiotics and contribute greatly to antibiotic misuse or unnecessary use.																	2	2	2	2	2	2	1	2	2	2	2	2	2	2	2	2	2	2	1	2	2	2	2	1	2	2	2	1	2	2	2	1	2
· Report and track healthcare providers' acceptance of pharmacists' recommendations for antibiotic use. Sharing feedback and evidence-based recommendations.																	2	2	2	2	1	2	2	2	2	2	2	2	2	2	2	2	2	2	1	2	2	1	2	2	2	2	2	2	2	2	2	2	2
· Regularly track and report on the percentage of antibiotic use and dispensing. Alerting local authorities when agreed-upon usage levels are exceeded.																	2	2	2	2	2	2	2	2	2	1	2	2	1	2	2	2	2	2	2	2	2	2	2	2	2	2	1	2	2	1	1	2	2
· Create a percentage analysis of all dispensed medications, including antibiotics, to determine if there are prescribers who are driving up the numbers and alert them to their consumption.																	2	2	1	2	2	2	2	2	2	1	2	2	1	2	2	2	2	2	2	2	2	2	2	2	2	2	1	2	2	1	1	2	2
· Create a percentage analysis of specific antibiotics that need special attention (reserved for more severe cases) based on antibiotic classification (first, second, or third choice) to determine if there are prescribers driving up the numbers and make them aware of their consumption.																	2	2	2	1	2	2	2	2	2	1	2	2	1	2	2	2	2	2	2	2	1	2	2	2	2	2	1	2	2	1	1	2	2
· Recall individuals who received antibiotics 24 to 48 hours earlier. Track and report antibiotic complications and ask them to contact their provider if needed.																	2	2	1	1	2	2	1	2	2	2	2	2	1	2	2	2	2	2	2	2	1	2	2	1	2	2	2	1	2	1	2	1	2
· Report the process of reviewing orders; agent, dose, frequency, and duration were correct.																	1	2	1	2	1	2	2	1	2	2	2	2	2	2	2	2	1	1	2	2	2	1	2	2	1	2	2	2	1	2	2	2	2
· Track and determine the percentage of individuals who were educated as measured by the number of individuals who received antibiotics																	2	2	2	2	2	2	2	2	2	2	2	2	1	2	2	2	2	1	1	2	2	2	2	2	2	2	2	2	2	1	2	2	2
4- education and expertise
Does your facility provide resources to clinicians and patients on evidence-based antibiotic prescribing?																	1	2	1	2	1	1	2	1	1	1	1	1	1	1	1	2	1	1	1	1	1	2	1	1	1	1	1	1	1	2	1	2	1
Antimicrobial stewardship education to patients																	1	2	1	2	1	1	2	1	1	1	1	1	1	1	2	2	1	1	1	1	1	2	1	1	1	2	1	1	1	2	1	2	1
· Educate patients about when antimicrobials are and are not needed, using appropriate communication techniques (e.g., how to control symptoms when antimicrobials are not needed and when to contact healthcare providers if the case does not improve or worsens).																	2	2	1	2	1	2	2	1	1	1	1	1	1	2	2	2	1	1	1	1	2	2	1	1	2	2	1	1	2	2	1	2	1
· Educate patients about the potential harms and complications of antimicrobial use.																	2	2	1	2	1	2	2	1	1	1	1	1	1	2	2	2	1	1	1	1	2	2	1	1	2	2	1	1	2	2	1	2	1
· Educating patients about antimicrobial side effects such as superinfection, diarrhea, Clostridium difficile infection, and others such as allergic reactions.																	1	2	1	2	1	2	2	1	1	1	1	1	1	1	2	2	1	1	2	1	2	2	1	1	1	2	1	1	1	2	1	2	1
· Education can be oral or written. Inquire if the patient has any questions.																	2	2	1	2	1	2	2	1	1	2	2	1	1	2	2	2	1	2	2	2	2	2	1	1	2	2	1	1	2	2	1	2	1
· Provide information about preventive medicine and wellness initiatives (e.g., immunizations)																	2	2	2	2	1	1	2	2	2	2	1	1	1	2	1	2	2	2	1	2	1	2	2	2	2	1	2	2	2	2	2	2	2
· Provide patient education in various forms (e.g., posters, brochures, Facebook, website, public presentations in the community).																	2	2	1	2	1	2	2	1	2	2	2	2	2	2	2	2	1	2	1	2	2	2	1	2	2	2	2	1	2	2	1	2	1
· Ensure health literacy																	1	2	1	2	1	2	2	1	2	2	2	2	1	2	2	2	1	2	1	2	2	2	1	2	2	2	2	1	1	2	1	2	1
Antimicrobial stewardship education to clinicians																	1	2	1	2	1	2	2	1	1	1	1	2	1	1	2	2	1	2	2	1	2	2	1	1	1	2	1	1	1	2	1	2	1
· Provide in-person training (e.g., reinforcement techniques when training is not delivered as expected, inclusion of antimicrobial control training in new employee orientation).																	2	2	1	2	2	2	2	1	2	2	2	2	1	2	2	2	1	2	2	1	2	2	1	2	2	2	2	1	2	2	1	2	1
· Provide continuing education for pharmacists and technicians																	1	2	1	2	1	2	2	1	1	1	1	2	1	1	2	2	1	1	1	1	2	2	1	1	1	2	1	1	1	2	1	2	1
· Ensure timely access to individuals with expertise.																	2	2	1	2	2	2	2	1	1	2	2	2	2	2	2	2	1	2	2	1	2	2	1	1	2	2	1	1	2	2	1	2	1
Characteristics of Participating Pharmacy Teams
Average team Age: 25-35 (1), 35-45 (2), 45 -60 (3)																	2	1	2	1	2	1	1	2	1	2	2	1	2	2	1	1	1	2	2	1	2	1	1	1	2	1	2	1	1	1	2	1	2
Team Genders; males (1), females (2), males and females (3)																	3	3	2	3	3	3	2	3	3	3	3	3	3	3	3	3	3	3	3	3	3	3	3	3	3	3	3	3	3	3	3	3	3
Education Level: bachelors (1), bachelors and certificates (2), bachelor and master (3)																	3	1	1	1	1	1	1	3	1	1	1	1	1	1	1	1	2	3	1	1	2	1	1	1	3	1	1	2	1	1	3	1	2
Average team experience: less than5 (1), 5-10 (2), more than 10 (3)																	3	2	2	1	2	2	2	3	2	3	2	2	2	2	2	2	2	2	3	2	3	1	2	2	2	2	2	3	3	1	2	2	2
Pharmacy Location mall (1), attached to medical center (2), urban area (3)																	2	3	2	1	3	2	1	2	3	3	3	3	2	3	2	1	2	2	2	3	3	1	3	2	3	3	2	2	2	1	3	1	1
Type of Pharmacy; independent (1), small chain less than 20 (2), large more than 20(3)																	2	2	3	1	3	3	3	2	2	3	1	3	3	2	2	3	3	3	3	3	3	3	3	3	3	3	3	3	3	3	3	3	1
Number of Prescriptions Per Day; less than 100 (1), 100-300 (2), more than 300 (3)																	2	1	1	1	2	2	1	2	1	3	1	1	3	1	1	1	1	1	3	2	3	1	1	3	2	1	3	1	2	1	1	1	1
Has anyone on the team attended an antibiotic stewardship, program, training, conference, or CMEs? 0(1), 1-2 (2), more than 2 (3)																	2	1	1	1	1	1	1	1	1	1	2	1	2	1	1	1	2	2	1	1	1	3	1	2	1	1	1	2	2	1	1	1	1
[truncated: 27 more columns]
